# Supplementary material for: Effects of Selenium Enrichment on Dough Fermentation Characteristics of Baker’s Yeast
Source: Foods. 2023 Jun 11;12(12):2343. doi: 10.3390/foods12122343 (PMC10297389; doi:10.3390/foods12122343)
Supplement: Supplementary file 1 [file foods-12-02343-s001.zip]

Archive with 1 entries (1 files):
- foods-2423499-supplementary.pdf
